# Supplementary material for: No More Sneaking Around: The Changing Terminology of Orangutan Male Reproductive Strategies
Source: Am J Biol Anthropol. 2026 Jul 16;190(3):e70252. doi: 10.1002/ajpa.70252 (PMC13373747; doi:10.1002/ajpa.70252)
Supplement: Supplementary file 1 — Appendix S1: Supporting Information. [file AJPA-190-e70252-s002.xlsx]

## Sheet: Sheet1
Authors	Title	Year	Source	Publisher	ArticleURL	CitesURL
BMF Galdikas	Subadult male orangutan sociality and reproductive behavior at Tanjung Puting	1985	American Journal of Primatology	Wiley Online Library	https://onlinelibrary.wiley.com/doi/abs/10.1002/ajp.1350080202?casa_token=QjsBdLvxzwAAAAAA:eC_2jQubvOfFDabZKRTEChNivhWVWZP1pBjhj1JxsFqcKAaLJbiYPgD9avhA0AtfsLFVDkt5Si44NTk	https://scholar.google.com/scholar?cites=16060314660540061072&as_sdt=2005&sciodt=0,5&hl=en
BMF Galdikas	Adult male sociality and reproductive tactics among orangutans at Tanjung Puting	1985	Folia Primatologica	brill.com	https://brill.com/view/journals/ijfp/45/1/article-p9_2.xml	https://scholar.google.com/scholar?cites=15994733478800445097&as_sdt=2005&sciodt=0,5&hl=en
C Crawford, BMF Galdikas	Rape in non-human animals: An evolutionary perspective.	1986	Canadian Psychology/Psychologie …	psycnet.apa.org	https://psycnet.apa.org/fulltext/2007-07332-001.html	https://scholar.google.com/scholar?cites=10665181946034027904&as_sdt=2005&sciodt=0,5&hl=en
EBA Fox	Female tactics to reduce sexual harassment in the Sumatran orangutan (Pongo pygmaeus abelii)	2002	Behavioral Ecology and Sociobiology	Springer	https://idp.springer.com/authorize/casa?redirect_uri=https://link.springer.com/article/10.1007/s00265-002-0495-x&casa_token=P6z5jt0wGPQAAAAA:GXiWx_XlrsXjLWzCLAUpaKHLqR1BqkJVHzQ3sCdY3HRsL3ScKjSZYHhPWHUnyuPbx9BIRaX_CkzzH9C0	https://scholar.google.com/scholar?cites=16424110033494083557&as_sdt=2005&sciodt=0,5&hl=en
AN Maggioncalda, RM Sapolsky…	Reproductive hormone profiles in captive male orangutans: implications for understanding developmental arrest	1999	American Journal of …	Wiley Online Library	https://onlinelibrary.wiley.com/doi/abs/10.1002/(SICI)1096-8644(199905)109:1%3C19::AID-AJPA3%3E3.0.CO;2-3?casa_token=fSAD_5bVH4oAAAAA:_l0oCpbuXhYhDOQtEyLXHbluMkR1zK2U7hk1iX_vGDnbdqsTr9tKlPuC1n9gHcG-OM9clDznRa7iiYk	https://scholar.google.com/scholar?cites=17105620985170434858&as_sdt=2005&sciodt=0,5&hl=en
J Hogenbirk	Possible relationship between sexual dimorphism, sexual coercion and consequential wounding in non-human primates.	2021		fse.studenttheses.ub.rug.nl	https://fse.studenttheses.ub.rug.nl/id/eprint/24508
AN Maggioncalda	The socioendocrinology of orangutan growth, development, and reproduction: an analysis of endocrine profiles of juvenile, developing adolescent …	1995		search.proquest.com	https://search.proquest.com/openview/6e96e5017c551651d997db5214a355e1/1?pq-origsite=gscholar&cbl=18750&diss=y	https://scholar.google.com/scholar?cites=4975036408497112822&as_sdt=2005&sciodt=0,5&hl=en
EBA Fox	The function of female mate choice in the Sumatran orangutan (Pongo pygmaeus abelii)	1998		search.proquest.com	https://search.proquest.com/openview/782dd73d3abde909314aaebd87945028/1?pq-origsite=gscholar&cbl=18750&diss=y	https://scholar.google.com/scholar?cites=2436060031360946381&as_sdt=2005&sciodt=0,5&hl=en
P Duda	Cladistic analysis of reproductive, behavioral, sociobiological, and developmental traits in the Hominoidea	2008		dspace.jcu.cz	https://dspace.jcu.cz/handle/20.500.14390/22942
K Tainaka, J Yoshimura…	Do male orangutans play a hawk–dove game?	2007	Evolutionary Ecology …	evolutionary-ecology.com	https://www.evolutionary-ecology.com/abstracts/v09/1667.html	https://scholar.google.com/scholar?cites=4087375765390417539&as_sdt=2005&sciodt=0,5&hl=en
M Konner	Women after all: Sex, evolution, and the end of male supremacy	2015		books.google.com	https://books.google.com/books?hl=en&lr=&id=O3mhBAAAQBAJ&oi=fnd&pg=PT6&dq=subadult+male+orangutan+reproductive+sneak+rape&ots=LcwjEobu7_&sig=bes0Z0A7S4ucDbuCYN10P0rJPpM	https://scholar.google.com/scholar?cites=8323258680469556935&as_sdt=2005&sciodt=0,5&hl=en
L Odzganová Leskovská	Comparative psychopathology of captive great apes: towards understanding psychological disturbances in captive orangutans	2009		dspace.cuni.cz	https://dspace.cuni.cz/handle/20.500.11956/20939
TJ Masterson, W Leutenegger	Ontogenetic patterns of sexual dimorphism in the cranium of Bornean orang-utans (Pongo pygmaeus pygmaeus)	1992	Journal of Human Evolution	Elsevier	https://www.sciencedirect.com/science/article/pii/0047248492900417	https://scholar.google.com/scholar?cites=6558512256767096616&as_sdt=2005&sciodt=0,5&hl=en
BJ Le Boeuf, S Mesnick	Sexual behavior of male northern elephant seals: I. Lethal injuries to adult females	1991	Behaviour	JSTOR	https://www.jstor.org/stable/4534913?casa_token=-2EbkjHDnXoAAAAA:tJg51pL9EugXlINgmNxVok452gp7kBNbfgckBdY6CzIZ9EZz2N_zquWrCMOmCbxQoydi45GoNWwAf6V7RD6wRJc5eSSxC6xvn5U_PpArQpnMgmw4mgQ	https://scholar.google.com/scholar?cites=784536627107835783&as_sdt=2005&sciodt=0,5&hl=en
B Smuts	The evolutionary origins of patriarchy	1995	Human nature	Springer	https://link.springer.com/article/10.1007/bf02734133	https://scholar.google.com/scholar?cites=5368806453640752320&as_sdt=2005&sciodt=0,5&hl=en
TK Altheide	Comparative population genetics of the Hominoidea: An investigation of locus-specific and genome-wide influences	2002		search.proquest.com	https://search.proquest.com/openview/c57cb9574b4e2a90f78f34a0c9aa9b9b/1?pq-origsite=gscholar&cbl=18750&diss=y	https://scholar.google.com/scholar?cites=7148700122019977957&as_sdt=2005&sciodt=0,5&hl=en
DD Thiessen	The unseen roots of rape: The theoretical untouchable	1986	Revue européenne des sciences sociales	JSTOR	https://www.jstor.org/stable/40369662?casa_token=Hxwba4iEoHoAAAAA:UyKrmrTlHAkdnAeQL7bzNdn1g5g9k-8tFwEN1D2D7Se-UznuD9E6f5NfA_UVvwRQLJdTevjW8jSziHMn-tmRwytjAw37kkI-ZSPiR-oXHuSVVqihHaU	https://scholar.google.com/scholar?cites=11799177399682666476&as_sdt=2005&sciodt=0,5&hl=en
CT Palmer	Evolutionary explanations of rape: Testing adaptive and nonadaptive hypotheses	1988		search.proquest.com	https://search.proquest.com/openview/b943c57658df06f1fd8b0d383fd37dbd/1?pq-origsite=gscholar&cbl=18750&diss=y	https://scholar.google.com/scholar?cites=9561992238293374615&as_sdt=2005&sciodt=0,5&hl=en
PB Gray	Human male reproductive strategies: cross-cultural and endocrine aspects	2003		search.proquest.com	https://search.proquest.com/openview/79488d194f15e92dd83fd68ba5e0247d/1?pq-origsite=gscholar&cbl=18750&diss=y	https://scholar.google.com/scholar?cites=12059677524866010260&as_sdt=2005&sciodt=0,5&hl=en
Wrangham and Peterson	Demoic Males	1996
D Prasetyo	‚Ä¶ : the influence of social conditions, energy intake, and endocrinological status on flange development in Bornean orangutans (Pongo pygmaeus wurmbii)	2019		search.proquest.com	https://search.proquest.com/openview/82150122401306b7862635f004188865/1?pq-origsite=gscholar&cbl=51922&diss=y&casa_token=UyEdtwTQSWwAAAAA:ZDRMGfgmQmBDIDpYh-GYBF32RCfDtHM5G7YR8L2R45ma-qySM68YvU4OWbVq-vU9Juy4FfY	https://scholar.google.com/scholar?cites=1217247725658125219&as_sdt=2005&sciodt=0,5&hl=en
ZZ Zainuddin, R Tarmizi, YK Chee, NN Sarkawi‚Ä¶	‚Ä¶ findings of age and male sexual characteristics andand potential effect to semen characteristics and cryopreservation of the critically endangered Bornean orangutan ‚Ä¶	2022	Primates	Springer	https://link.springer.com/article/10.1007/s10329-022-00989-z	https://scholar.google.com/scholar?cites=630896730384755982&as_sdt=2005&sciodt=0,5&hl=en
LM Danish	" Following," an alternative mating strategy of male olive baboons (Papio hamadryas anubis)	2013		search.proquest.com	https://search.proquest.com/openview/4e6722b610b75ddedf5fc7ed52b771d3/1?pq-origsite=gscholar&cbl=18750&casa_token=2y3_GVtwKkAAAAAA:uq546DzCYzRqDWMp11JcghlcdGtGANfhxQCWfi5n7FDGxc4mWIsvGmYwmYz8Nf1RdWUFRKY
S LeVay	10 Rape	2023	Attraction, Love, Sex	degruyterbrill.com	https://www.degruyterbrill.com/document/doi/10.7312/leva20450-011/html
SU Atmoko, JA Van Hooff	11‚Ä¢ Alternative male reproductive strategies: male bimaturism in orangutans	2004	Sexual selection in primates: New ‚Ä¶	books.google.com	https://books.google.com/books?hl=en&lr=&id=4PJl7m2_VUcC&oi=fnd&pg=PA196&dq=subadult+orangutan+force+copulation&ots=usFq8MKbQu&sig=Wa9QGmL3o45fcCaB-MTYQJ0k2pk	https://scholar.google.com/scholar?cites=10132588965272918546&as_sdt=2005&sciodt=0,5&hl=en
A Meder	12 Great Ape Social Systems	2007	Handbook of paleoanthropology	Springer		https://scholar.google.com/scholar?cites=11319270644875667348&as_sdt=2005&sciodt=0,5&hl=en
SA Wich, ML GEURTS, T MITRA	13 Influence of fruit availability on Sumatran orangutan sociality	2006	Feeding ecology in apes and ‚Ä¶	books.google.com	https://books.google.com/books?hl=en&lr=&id=kR6YyFps0MkC&oi=fnd&pg=PA337&dq=unflanged+orangutan+force+copulation&ots=Hk9UG2iVyv&sig=hZ9vYC6VtlOIQKlDXb5ocil9eX8	https://scholar.google.com/scholar?cites=11980972090376930086&as_sdt=2005&sciodt=0,5&hl=en
JM Setchell	15¬∑ Alternative reproductive tactics in primates	2008	Alternative Reproductive Tactics An Integrative ‚Ä¶	cambridge.org	https://www.cambridge.org/core/services/aop-cambridge-core/content/view/2A799714D6B57008228B5537A40A7F41	https://scholar.google.com/scholar?cites=2927145888164357107&as_sdt=2005&sciodt=0,5&hl=en
JAN A.R.A.M. VAN HOOFF	16. Relationships among non-human primate males: a deductive framework	2000	Primate Males: Causes and Consequences of ‚Ä¶	books.google.com	https://books.google.com/books?hl=en&lr=&id=ewPdO4xAI7EC&oi=fnd&pg=PA183&dq=subadult+orangutan+force+copulation&ots=JgRT1I04Hr&sig=aAdcRdP5iAGpWWJnh6d6cCmJD5I
M Strake	2014	2014	zootier-lexikon.org		https://www.zootier-lexikon.org/images/Bildung/Diplomarbeiten/STRAKE_M_Bachelor_2014_Orang_klein.pdf
MP Muehlenbein, RG Bribiescas	21 Male Reproduction: Physiology, Behavior, and Ecology	2010	Human evolutionary biology	books.google.com	https://books.google.com/books?hl=en&lr=&id=3NRf_8gwmO8C&oi=fnd&pg=PA351&dq=unflanged+orangutan+force+copulation&ots=B_TemChMG_&sig=7-jZFusirI7LVrqymYh-vS0GtyI	https://scholar.google.com/scholar?cites=17750116046325282982&as_sdt=2005&sciodt=0,5&hl=en
GR Pradhan, MA van Noordwijk‚Ä¶	A model for the evolution of developmental arrest in male orangutans	2012	American journal of ‚Ä¶	Wiley Online Library	https://onlinelibrary.wiley.com/doi/abs/10.1002/ajpa.22079?casa_token=9v-3_K7-B3gAAAAA:d1lpBEQDBbEEQPlqo3PE6ukYnK5VLCIHbYo1wo5Q0DtEb9hqo87gBtf5Rc5H6mId7O1P41gpM5_NPFQ	https://scholar.google.com/scholar?cites=1113770652721656694&as_sdt=2005&sciodt=0,5&hl=en
JA Camilleri, KA Stiver	Adaptation and sexual offending	2014	‚Ä¶ perspectives on human sexual psychology and ‚Ä¶	Springer	https://link.springer.com/chapter/10.1007/978-1-4939-0314-6_2	https://scholar.google.com/scholar?cites=16717230901996227901&as_sdt=2005&sciodt=0,5&hl=en
CM Anderson, C Bielert	Adolescent/adult copulatory behavior in nonhuman primates	1990	Pedophilia: Biosocial dimensions	Springer	https://link.springer.com/content/pdf/10.1007/978-1-4613-9682-6_7?pdf=chapter%20toc	https://scholar.google.com/scholar?cites=12851800022828821732&as_sdt=2005&sciodt=0,5&hl=en
S Parsons	Adult male orangutan ranging behaviours in Gunung Palung national park, West Kalimantan, Indonesia	1999		ucalgary.scholaris.ca	https://ucalgary.scholaris.ca/items/66d1c318-87e4-42b6-ae3d-7f5a8e760591	https://scholar.google.com/scholar?cites=8609282617464926075&as_sdt=2005&sciodt=0,5&hl=en
DJ Irschick, SP Lailvaux	Age-specific forced polymorphism: implications of ontogenetic changes in morphology for male mating tactics	2006	Physiological and Biochemical ‚Ä¶	journals.uchicago.edu	https://www.journals.uchicago.edu/doi/abs/10.1086/498194?casa_token=EaMg4KneUisAAAAA:92dm8P_5gXfUdRCh8T3NZ6s6KBQNjUV2JA972mWePNm232kzElDFSHzAW5Eei2FgueO51XP7pAU	https://scholar.google.com/scholar?cites=2737866543499808865&as_sdt=2005&sciodt=0,5&hl=en
JA Kunz, GJ Duvot, AM Ashbury‚Ä¶	Alternative reproductive tactics of unflanged and flanged male orangutans revisited	2023	American Journal of ‚Ä¶	Wiley Online Library	https://onlinelibrary.wiley.com/doi/abs/10.1002/ajp.23535	https://scholar.google.com/scholar?cites=4196316553014352176&as_sdt=2005&sciodt=0,5&hl=en
AE Vaughan	An evolutionary perspective of human female rape	2002		clok.uclan.ac.uk	https://clok.uclan.ac.uk/1747/?template=default_internal	https://scholar.google.com/scholar?cites=12433612295307977425&as_sdt=2005&sciodt=0,5&hl=en
M Huppin, NM Malamuth, D Linz	An evolutionary perspective on sexual assault and implications for interventions	2019	Handbook of sexual assault and sexual ‚Ä¶	Springer	https://link.springer.com/chapter/10.1007/978-3-030-23645-8_2	https://scholar.google.com/scholar?cites=9374778104140613447&as_sdt=2005&sciodt=0,5&hl=en
G Majdic	Are There Romeo and Juliette Among Chimpanzees?	2021	Soul Mate Biology: Science of attachment and love	Springer	https://link.springer.com/chapter/10.1007/978-3-030-67212-6_20
NP Li, O Sng, PK Jonason	AT Goetz &TK Shackelford (Eds.), Oxford Handbook of Sexual Conflict in Humans.	2009	mysmu.edu		http://www.mysmu.edu/faculty/normanli/LiSngJonason2011.pdf
DP Watts, AE Pusey	Behavior of juvenile and adolescent great apes	2002	Juvenile primates: Life history ‚Ä¶	books.google.com	https://books.google.com/books?hl=en&lr=&id=1-HWKKKIhBQC&oi=fnd&pg=PA148&dq=subadult+orangutan+force+copulation&ots=zydPERv80S&sig=GKrsQPR7M2CKM02yx_D5cpTF9ZA	https://scholar.google.com/scholar?cites=17541746929359533008&as_sdt=2005&sciodt=0,5&hl=en
KK Baker	Biology for feminists	1999	Chi.-Kent L. Rev.	HeinOnline	https://heinonline.org/hol-cgi-bin/get_pdf.cgi?handle=hein.journals/chknt75&section=43&casa_token=fIWeBTMAC1IAAAAA:AZ8WQeq0sSaTkmXaLR17uqskd11gdWALpGS9xAaXj2POXG5QK13Jl6AKaI439rf-iLDqKzry	https://scholar.google.com/scholar?cites=6545106644938522224&as_sdt=2005&sciodt=0,5&hl=en
AJ Hearn	Bornean orang-utan (Pongo pygmaeus) habitat association in relation to forest structure and disturbance	2002		borneonaturefoundation.org	https://www.borneonaturefoundation.org/wp-content/uploads/2016/02/Andrew-Hearn-2001-Bornean-Orang-utan-Habitat-Associations-in-Relation-to-Forest-Structure-and-Disturbance-MSc.pdf	https://scholar.google.com/scholar?cites=8433969768443979921&as_sdt=2005&sciodt=0,5&hl=en
K McConkey	Bornean orangutan (Pongo pygmaeus)	2005	World atlas of great apes and their conservation	researchgate.net	https://www.researchgate.net/profile/Lera-Miles-2/publication/312589382_World_Atlas_of_Great_Apes_and_their_Conservation/links/5883fdd892851c21ff44ad14/World-Atlas-of-Great-Apes-and-their-Conservation.pdf#page=165	https://scholar.google.com/scholar?cites=14908587793388548180&as_sdt=2005&sciodt=0,5&hl=en
MFB Jalil	Comparative phylogeography of three primate species in the Lower Kinabatangan Wildlife Sanctuary, Sabah, Malaysia	2006		search.proquest.com	https://search.proquest.com/openview/d102fe6c5c8b455cc6ce0251e8aef96e/1?pq-origsite=gscholar&	https://scholar.google.com/scholar?cites=15381538010162348174&as_sdt=2005&sciodt=0,5&hl=en
TK Altheide	Comparative population genetics of the Hominoidea: An investigation of locus-specific and genome-wide influences	2002		search.proquest.com	https://search.proquest.com/openview/c57cb9574b4e2a90f78f34a0c9aa9b9b/1?pq-origsite=gscholar&cbl=18750&diss=y&casa_token=ZQ2OS4qvWcQAAAAA:37K4qrNXPaf6Mn08jOcp4lVnswMApYNk5XAbDNnP18QyOeuxyQPpo5IvW8eIFV8IoitTUhQ	https://scholar.google.com/scholar?cites=7148700122019977957&as_sdt=2005&sciodt=0,5&hl=en
L Odzganov√° Leskovsk√°	Comparative psychopathology of captive great apes: towards understanding psychological disturbances in captive orangutans	2009		dspace.cuni.cz	https://dspace.cuni.cz/handle/20.500.11956/20939
RA Palombit	Conflict and bonding between the sexes	2009	Mind the gap: Tracing the origins of human universals	Springer	https://link.springer.com/chapter/10.1007/978-3-642-02725-3_3	https://scholar.google.com/scholar?cites=3804434578174321807&as_sdt=2005&sciodt=0,5&hl=en
LF Brasington	Countering Infanticide: New Perspectives on Sexual Conflict in White-Faced Capuchin Monkeys (Cebus imitator)	2020		search.proquest.com	https://search.proquest.com/openview/958effd3d108234469209ce6fe8672a2/1?pq-origsite=gscholar&cbl=18750&diss=y&casa_token=DrSkL84ADM4AAAAA:m38PwLYBdLgFQFLfG7qGj7byvZUKmwPcHNwamr5M9JuYDExsOl2iZP3gVaB_GXXYVDVCFOo	https://scholar.google.com/scholar?cites=12298817404260192726&as_sdt=2005&sciodt=0,5&hl=en
AE Russon, L Adams, P Kuncoro‚Ä¶	Designing forest schools for the behavioral rehabilitation of immature ex-captive orangutans	2009	‚Ä¶ : Borneo Orangutan ‚Ä¶	researchgate.net	https://www.researchgate.net/profile/Joshua-Smith-42/publication/259890388_Designing_Forest_Schools_for_the_Behavioral_Rehabilitation_of_Immature_Excaptive_Orangutans/links/00b7d52e692af4cb3a000000/Designing-Forest-Schools-for-the-Behavioral-Rehabilitation-of-Immature-Excaptive-Orangutans.pdf	https://scholar.google.com/scholar?cites=765252030920872647&as_sdt=2005&sciodt=0,5&hl=en
C Stanford	Despicable, yes, but not inexplicable	2009		JSTOR	https://www.jstor.org/stable/27859424?casa_token=QkBToWTxA2sAAAAA:OqwLuaVQGcYr1ldqZsH4MwGUXIYq427ADS0Ke6imI-fCxwrWUJB39eWZNlAScarQBarveijgYMZq32B7XOBmIwZAz78jJWl6EyxF-Ws02TCYvDnKqBg	https://scholar.google.com/scholar?cites=6973444425146321374&as_sdt=2005&sciodt=0,5&hl=en
AE Russon	Developmental perspectives on great ape traditions	2003	The biology of traditions: models and evidence	cambridge.org	https://www.cambridge.org/core/services/aop-cambridge-core/content/view/D7B47EFE508696EE520648ADD872F926	https://scholar.google.com/scholar?cites=3669226088424039733&as_sdt=2005&sciodt=0,5&hl=en
SS Utami, B Goossens, MW Bruford‚Ä¶	Male bimaturism and reproductive success in Sumatran orang-utans	2002	Behavioral ‚Ä¶	academic.oup.com	https://academic.oup.com/beheco/article-abstract/13/5/643/327741	https://scholar.google.com/scholar?cites=807362991503933818&as_sdt=2005&sciodt=0,5&hl=en
AN Maggioncalda, RM Sapolsky	Disturbing behaviors of the orangutan	2002	Scientific American	JSTOR	https://www.jstor.org/stable/26059723?casa_token=SNbB8Z9ex-YAAAAA:xhwnznbDIrKLUzLX0fAkVSm30BGBYNH1mdzKgmiA7xd5csfGTovH2GwvHMNk47QqKA4p4qcomfh-dvKk9KbeRD5CupNUCAzRub5r0faml_vt5FqWVYk	https://scholar.google.com/scholar?cites=13008069822423077254&as_sdt=2005&sciodt=0,5&hl=en
J Sugardjito, IJA Te Boekhorst, J Van Hooff	Ecological constraints on the grouping of wild orang-utans (Pongo pygmaeus) in the Gunung Leuser National Park, Sumatra, Indonesia	1987	International Journal of ‚Ä¶	Springer	https://link.springer.com/article/10.1007/BF02737112	https://scholar.google.com/scholar?cites=5724387138574892178&as_sdt=2005&sciodt=0,5&hl=en
CP Van Schaik, MA Van Noordwijk‚Ä¶	Ecological sex differences in wild orangutans	2009	Orangutans: Geographic ‚Ä¶	researchgate.net	https://www.researchgate.net/profile/Erin-Vogel-4/publication/281600802_Ecological_sex_differences_in_wild_orangutans/links/5640b19608aec448fa5ff9f6/Ecological-sex-differences-in-wild-orangutans.pdf	https://scholar.google.com/scholar?cites=13732728584903238103&as_sdt=2005&sciodt=0,5&hl=en
ME Harrison, DJ Chivers	The orang-utan mating system and the unflanged male: A product of increased food stress during the late Miocene and Pliocene?	2007	Journal of Human Evolution	Elsevier	https://www.sciencedirect.com/science/article/pii/S0047248406001795	https://scholar.google.com/scholar?cites=6249151602473208313&as_sdt=2005&sciodt=0,5&hl=en
SD Hergenrother	Evolution of prostate specific gene expression associated with post copulatory sexual selection	2015		search.proquest.com	https://search.proquest.com/openview/0e8a09cbe84c9e6f9e8932df0519c63c/1?pq-origsite=gscholar&cbl=18750&casa_token=JxNYXfNU0UwAAAAA:7q3H5L-sYGVinbfbjuYSVUyrfEbmgE5_fuRcL38F7Wurxg284uMLhotf8bta1Y7nOSVGfo8	https://scholar.google.com/scholar?cites=1082824718540524598&as_sdt=2005&sciodt=0,5&hl=en
J Roughgarden	Evolution's rainbow: Diversity, gender, and sexuality in nature and people	2013		books.google.com	https://books.google.com/books?hl=en&lr=&id=7UqqAAAAQBAJ&oi=fnd&pg=PP1&dq=subadult+orangutan+force+copulation&ots=tH1T-OUo3h&sig=Gr0Ckl08c3E2K9ncPzC8MQl1nTo	https://scholar.google.com/scholar?cites=4257523930923479171&as_sdt=2005&sciodt=0,5&hl=en
A Meder	Great ape social systems	2013	Handbook of paleoanthropology	Springer		https://scholar.google.com/scholar?cites=5309945511105031467&as_sdt=2005&sciodt=0,5&hl=en
TS Roth, P Rianti, GM Fredriksson‚Ä¶	Grouping behavior of Sumatran orangutans (Pongo abelii) and Tapanuli orangutans (Pongo tapanuliensis) living in forest with low fruit abundance	2020	American journal of ‚Ä¶	Wiley Online Library	https://onlinelibrary.wiley.com/doi/abs/10.1002/ajp.23123	https://scholar.google.com/scholar?cites=1215799408753336137&as_sdt=2005&sciodt=0,5&hl=en
AN Maggioncalda, NM Czekala‚Ä¶	Growth hormone and thyroid stimulating hormone concentrations in captive male orangutans: implications for understanding developmental arrest	2000	American Journal of ‚Ä¶	Wiley Online Library	https://onlinelibrary.wiley.com/doi/abs/10.1002/(SICI)1098-2345(200001)50:1%3C67::AID-AJP6%3E3.0.CO;2-V?casa_token=oAILJPNh6AAAAAAA:kYK7fZdwv-6TmQvN1ENW6fs28RlyPCvlR3nTEohbCDtd8lMgHSY58LgIjBE5JArFCr2t0qrEioxpzT4	https://scholar.google.com/scholar?cites=3035370932892658830&as_sdt=2005&sciodt=0,5&hl=en
KL Manduell	Habitat variation and its influence on the locomotor ecology of wild orangutans	2013		etheses.bham.ac.uk	https://etheses.bham.ac.uk/id/eprint/4700/	https://scholar.google.com/scholar?cites=2289173188663163245&as_sdt=2005&sciodt=0,5&hl=en
RF Oliveira, AVM Canario, AFH Ros	Hormones and alternative reproductive tactics in vertebrates	2008	Alternative reproductive tactics	academia.edu	https://www.academia.edu/download/30698768/Oliveira__R.Fet_al2008__ARTbook.pdf	https://scholar.google.com/scholar?cites=6604733694521088500&as_sdt=2005&sciodt=0,5&hl=en
C Schuppli, M Kr√ºtzen	How to be the new guy? Strategies of unflanged Sumatran orangutans to cope with their new environment after dispersal	2019	imgix-suaq.s3.eu-central-1 ‚Ä¶		https://imgix-suaq.s3.eu-central-1.amazonaws.com/2021/08/MasterThesis_OliviaWassmer_2019.pdf
K Walls, GP Aronsen	Inventory and assessment of the Pongo (Linnaeus, 1760) skeletal collection housed at the Yale Peabody Museum	2023	Bulletin of the Peabody Museum of Natural History	BioOne	https://bioone.org/journals/bulletin-of-the-peabody-museum-of-natural-history/volume-64/issue-2/014.064.0201/Inventory-and-Assessment-of-the-Pongo-Linnaeus-1760-Skeletal-Collection/10.3374/014.064.0201.short	https://scholar.google.com/scholar?cites=14474861902517424244&as_sdt=2005&sciodt=0,5&hl=en
F Harwell	Life History, Male Bimaturism, and Sex Differences in Body Composition of Orangutans	2023		search.proquest.com	https://search.proquest.com/openview/dbd14de19488c8f37bbbc397a56a6927/1?pq-origsite=gscholar&cbl=18750&diss=y&casa_token=ng7IjfN2CJcAAAAA:4pzwLN1dMAJxvqCHYHwZtv6TyHGcAXlTsT-nwuyy8GndEBjV6THpaEolYyFtiyRsnvJrcU4	https://scholar.google.com/scholar?cites=7483998068675479813&as_sdt=2005&sciodt=0,5&hl=en
SM Hayward	Long calls of flanged male orangutans (Pongo spp.) reveal geographic variation in competition behaviour	2018		suaq.org	https://suaq.org/wp-content/uploads/2018/07/Masters_Thesis_S.Hayward_2018.pdf	https://scholar.google.com/scholar?cites=6903924962852433184&as_sdt=2005&sciodt=0,5&hl=en
Corrected full citation: Norscia, I., & Palagi, E. (2016). The missing lemur link: an ancestral step in the evolution of human behaviour (Vol. 74). Cambridge University Press.	Looking back to the future	2016	The Missing Lemur Link: An Ancestral Step in the ‚Ä¶	books.google.com	https://books.google.com/books?hl=en&lr=&id=Ti3xCwAAQBAJ&oi=fnd&pg=PA280&dq=unflanged+orangutan+force+copulation&ots=xjYD62ekRY&sig=bYuO9LyhPdhp2PN-B9vtR1C3Rb0
J Reukauf, T Weingrill, J Kunz	Male affiliative relationships in Sumatran orang-utans‚ÄìWhy do unflanged males form temporary associations	2019	University of ‚Ä¶	imgix-suaq.s3.eu-central-1 ‚Ä¶	https://imgix-suaq.s3.eu-central-1.amazonaws.com/2021/08/MasterThesis_JReukauf_2019.pdf	https://scholar.google.com/scholar?cites=12970879781540512920&as_sdt=2005&sciodt=0,5&hl=en
GL Banes, BMF Galdikas, L Vigilant	Male orang-utan bimaturism and reproductive success at Camp Leakey in Tanjung Puting National Park, Indonesia	2015	Behavioral Ecology and ‚Ä¶	Springer	https://link.springer.com/article/10.1007/s00265-015-1991-0	https://scholar.google.com/scholar?cites=210215133252320137&as_sdt=2005&sciodt=0,5&hl=en
AN Maggioncalda, NM Czekala‚Ä¶	Male orangutan subadulthood: a new twist on the relationship between chronic stress and developmental arrest	2002	American Journal of ‚Ä¶	Wiley Online Library	https://onlinelibrary.wiley.com/doi/abs/10.1002/ajpa.10074?casa_token=7bkZc1GelFUAAAAA:OF6ktKIcK0w3FRyiaFnKH1YYknBsxpMy7WnQ7ah1kylsz9wobUpjTPiINYjToqbOj0dD49zjFvC5gYg	https://scholar.google.com/scholar?cites=1807862665567339399&as_sdt=2005&sciodt=0,5&hl=en
JC Mitani	Mating behaviour of male orangutans in the Kutai Game Reserve, Indonesia	1985	Animal Behaviour	Elsevier	https://www.sciencedirect.com/science/article/pii/S0003347285800634	https://scholar.google.com/scholar?cites=8988886891191079910&as_sdt=2005&sciodt=0,5&hl=en
B Shook, L Braff, K Nelson‚Ä¶	Meet the Living Primates	2023	Explorations: An Open ‚Ä¶	pressbooks.calstate.edu	https://pressbooks.calstate.edu/explorationsbioanth2/chapter/5/
CV Carne	Modelling Approaches to Orangutan and Chimpanzee Conservation	2014		pure.roehampton.ac.uk	https://pure.roehampton.ac.uk/ws/portalfiles/portal/343297/Carne_Charlotte_thesis.pdf
R Das	Molecular evolution of hominoid primates: Phylogeny and regulation	2014		search.proquest.com	https://search.proquest.com/openview/bd57a56dac961c2b09b9e941910528ef/1?pq-origsite=gscholar&cbl=18750
A Di Fiore	Molecular genetic approaches to the study of primate behavior, social organization, and reproduction	2003	American Journal of Physical Anthropology: The ‚Ä¶	Wiley Online Library	https://onlinelibrary.wiley.com/doi/abs/10.1002/ajpa.10382	https://scholar.google.com/scholar?cites=12607747530232167101&as_sdt=2005&sciodt=0,5&hl=en
A Molyneaux	MSc Primate Conservation	2007	researchgate.net		https://www.researchgate.net/profile/Andrea-Molyneaux/publication/263699063_A_critical_review_of_orangutan_survey_methodology_with_a_focus_on_the_proposed_link_between_soil_pH_and_nest_decay_rate/links/0a85e53bb831297592000000/A-critical-review-of-orangutan-survey-methodology-with-a-focus-on-the-proposed-link-between-soil-pH-and-nest-decay-rate.pdf
JC Mitani	My life among the apes	2021	American journal of primatology	Wiley Online Library	https://onlinelibrary.wiley.com/doi/abs/10.1002/ajp.23107?casa_token=rReAQl0UwgkAAAAA:5jztwAU7hbMONtqJ4M9iXckl194Eu0jy-uwzuDANlqCk20kvJnHuL53oZNClHpICWgaD_qVNJsuze5c	https://scholar.google.com/scholar?cites=16968557536962671682&as_sdt=2005&sciodt=0,5&hl=en
MR Elson, NH Prior, AG Ophir	Neuroendocrine mechanisms underlying reproductive decision making across taxa	2024	Neuroendocrinology of Behavior and ‚Ä¶	Springer	https://link.springer.com/chapter/10.1007/978-3-031-51112-7_7	https://scholar.google.com/scholar?cites=6140244838638723504&as_sdt=2005&sciodt=0,5&hl=en
HCC Morrogh-Bernard	Orang-utan Behavioural Ecology in the Sabangau Pear-swamp Forest, Borneo	2009		borneonaturefoundation.org	http://www.borneonaturefoundation.org/wp-content/uploads/2016/02/Helen-C.-Morrogh-Bernard-2009-Orang-utan-Behavioural-Ecology-in-the-Sabangau-Peat-Swamp-Forest-Borneo-PhD.pdf	https://scholar.google.com/scholar?cites=423340145767570623&as_sdt=2005&sciodt=0,5&hl=en
ME Harrison	Orang-utan feeding behaviour in Sabangau, Central Kalimantan	2009		repository.cam.ac.uk	https://www.repository.cam.ac.uk/items/ed9623f4-5b0d-4557-a7dd-2626678b9ff2	https://scholar.google.com/scholar?cites=13034557373679227224&as_sdt=2005&sciodt=0,5&hl=en
BMF Galdikas	Orangutan adaptation at Tanjung Puting Reserve, Central Borneo.	1978		search.proquest.com	https://search.proquest.com/openview/d6765a242e750513f4e533a4b23065d9/1?pq-origsite=gscholar&cbl=18750&diss=y&casa_token=awxEXCR6lIgAAAAA:dgf3KTPdwMl3tZLipZ4HLKHCWev1U4UxqLk9_33Dp5NW3BQpqcXwt8RgCx6kRuaUcCPiFuA	https://scholar.google.com/scholar?cites=6691646562694721199&as_sdt=2005&sciodt=0,5&hl=en
CD Knott	Orangutan behavior and ecology	1999	The nonhuman primates	researchgate.net	https://www.researchgate.net/profile/Cheryl-Knott-2/publication/230823393_Orangutan_Behavior_and_Ecology/links/09e41505354936e0b1000000/Orangutan-Behavior-and-Ecology.pdf	https://scholar.google.com/scholar?cites=13699318233726446033&as_sdt=2005&sciodt=0,5&hl=en
SSU Atmoko, TM Setia, B Goossens‚Ä¶	Orangutan mating behavior and strategies	2009	Orangutans ‚Ä¶	researchgate.net	https://www.researchgate.net/profile/Carel-Schaik/publication/281755901_Orangutan_mating_behaviour_and_strategies/links/5c18a8e192851c39ebf562ac/Orangutan-mating-behaviour-and-strategies.pdf	https://scholar.google.com/scholar?cites=6955031109730402786&as_sdt=2005&sciodt=0,5&hl=en
BMF Galdikas	Orangutan reproduction in the wild	1981	Reproductive biology of the great apes ‚Ä¶	books.google.com	https://books.google.com/books?hl=en&lr=&id=iUA0CdGhYksC&oi=fnd&pg=PA281&dq=subadult+orangutan+force+copulation&ots=TRNWp4b_ls&sig=qMpkzonLOfGL3QVVPcfFb8sHowk	https://scholar.google.com/scholar?cites=16500992739451224001&as_sdt=2005&sciodt=0,5&hl=en
A Russon	Orangutans	2009	Current Biology	cell.com	https://www.cell.com/current-biology/fulltext/S0960-9822(09)01539-5	https://scholar.google.com/scholar?cites=6300619725364369170&as_sdt=2005&sciodt=0,5&hl=en
LS Durgavich	Ovarian function and reproductive behaviors across the female orangutan life cycle	2013		search.proquest.com	https://search.proquest.com/openview/945928f13c5e000f3f53ed25fa7172c8/1?pq-origsite=gscholar&cbl=18750&casa_token=hyDHBJMKZx4AAAAA:BME5yaxGpNNH10jd-q2-op8d2xzpOB8YMl3H9qkzkFdCiAgP3VI2mG2pliAfK14DpowZ9xo	https://scholar.google.com/scholar?cites=11463295810014379966&as_sdt=2005&sciodt=0,5&hl=en
J Calcitrai	Patterning and Quality of Male-Male Interactions in Hamadryas Baboons (Papio hamadryas)	2021		digitalcommons.cwu.edu	https://digitalcommons.cwu.edu/etd/1554/
PM Kappeler	Primate Males k0 GS0S00000	2000	researchgate.net		https://www.researchgate.net/profile/Jan-Van-Hooff/publication/46633135_Relationships_among_nonhuman_primate_males_a_deductive_framework/links/56b7cadf08ae44bb330bc918/Relationships-among-nonhuman-primate-males-a-deductive-framework.pdf
A Nater, CP van Schaik, M Kr√ºtzen	Processes Underlying Genetic Differentiation and Speciation in Orangutans (Pongo spp.)	2012		core.ac.uk	https://core.ac.uk/download/pdf/11301202.pdf	https://scholar.google.com/scholar?cites=1554608610091649291&as_sdt=2005&sciodt=0,5&hl=en
KS Kopp	Prosocial Behaviour in Captive Sumatran Orangutans (Pongo abelii)	2017		refubium.fu-berlin.de	https://refubium.fu-berlin.de/handle/fub188/12064	https://scholar.google.com/scholar?cites=7769434542884360308&as_sdt=2005&sciodt=0,5&hl=en
K Brazil	Psychopathy as a Conditional Reproductive Strategy in Boys and Men: An Evolutionary‚ÄìDevelopmental Perspective	2022		brocku.scholaris.ca	https://brocku.scholaris.ca/items/4d0c8e60-75df-4ed1-9a88-75efc05c27bf/full	https://scholar.google.com/scholar?cites=5292939699656702922&as_sdt=2005&sciodt=0,5&hl=en
BJW Buckley	Ranging behaviour of male Orang-Utans in an unfragmented Bornean habitat and implications for mating-system mechanics	2015		borneonaturefoundation.org	https://www.borneonaturefoundation.org/wp-content/uploads/2016/02/Ben-Buckley-2014-Ranging-behaviour-of-male-orang-utans-in-an-unfragmented-Bornean-habitat-and-implications-for-mating-system-mechanics-PhD.pdf	https://scholar.google.com/scholar?cites=6248899887900298080&as_sdt=2005&sciodt=0,5&hl=en
CL Sch√ºrmann, JA van Hooff	Reproductive strategies of the orang-utan: new data and a reconsideration of existing sociosexual models	1986	International Journal of Primatology	Springer	https://link.springer.com/article/10.1007/bf02736392	https://scholar.google.com/scholar?cites=18142346879787581177&as_sdt=2005&sciodt=0,5&hl=en
T Tajima, TP Malim, E Inoue	Reproductive success of two male morphs in a free-ranging population of Bornean orangutans	2018	Primates	Springer	https://link.springer.com/article/10.1007/s10329-017-0648-1	https://scholar.google.com/scholar?cites=11032794452522874441&as_sdt=2005&sciodt=0,5&hl=en
JD Cramer	Scrotal color and signal content among South African vervet monkeys (Chlorocebus aethiops pygerythrus)	2012		search.proquest.com	https://search.proquest.com/openview/3bcc42ddae92ca87ea8433aee5499de4/1?pq-origsite=gscholar&cbl=18750&casa_token=xIRZqjy_gqQAAAAA:mY9OYu4GbBMTf0nf77h1E4fD_hpzA7mnQDD_taLk6K3vjiF_Xe9bkwspkZBFm9ljqiGdh1Y	https://scholar.google.com/scholar?cites=4451719618996343371&as_sdt=2005&sciodt=0,5&hl=en
KL Balolia, C Soligo, B Wood	Sagittal crest formation in great apes and gibbons	2017	Journal of Anatomy	Wiley Online Library	https://onlinelibrary.wiley.com/doi/abs/10.1111/joa.12609	https://scholar.google.com/scholar?cites=17292090101969680283&as_sdt=2005&sciodt=0,5&hl=en
F Wartmann	Seasonality in spatio-temporal behaviour of female orangutans	2008	Zurich: University of Zurich	geo.uzh.ch	https://geo.uzh.ch/dam/jcr:f28b8628-e294-4587-8bfc-4b98c8886034/msc_flurina_wartmann_2009.pdf	https://scholar.google.com/scholar?cites=11649402947107909326&as_sdt=2005&sciodt=0,5&hl=en
JM Setchell, PM Kappeler	Selection in relation to sex in primates	2003	Advances in the Study of Behavior	books.google.com	https://books.google.com/books?hl=en&lr=&id=mMwTntJ8E0IC&oi=fnd&pg=PA87&dq=unflanged+orangutan+force+copulation&ots=wUfE14mqC2&sig=sAeldYpPZyEELJMa6fKsuYClN2E	https://scholar.google.com/scholar?cites=7661484100999630025&as_sdt=2005&sciodt=0,5&hl=en
NP Li, JC Yong	Sexual conflict in mating strategies	2018	Encyclopedia of evolutionary psychological science	Springer		https://scholar.google.com/scholar?cites=12416314354795235427&as_sdt=2005&sciodt=0,5&hl=en
AJ Kunz	Sexual conflict in orang-utans	2020		zora.uzh.ch	https://www.zora.uzh.ch/id/eprint/197818/1/Dissertation_20200613.pdf	https://scholar.google.com/scholar?cites=1523996776407857544&as_sdt=2005&sciodt=0,5&hl=en
J M√∂rchen	Social learning and cultural transmission in the context of migration: insights from two orangutan populations	2024		pure.mpg.de	https://pure.mpg.de/rest/items/item_3625784/component/file_3629369/content
D Cla√üen	Social relationships in captive bornean orangutans (Pongo pygmaeus)	2011		kups.ub.uni-koeln.de	https://kups.ub.uni-koeln.de/4423/	https://scholar.google.com/scholar?cites=2617188127171788341&as_sdt=2005&sciodt=0,5&hl=en
RA Delgado Jr, CP Van Schaik	The behavioral ecology and conservation of the orangutan (Pongo pygmaeus): A tale of two islands	2000	‚Ä¶ Anthropology: Issues, News ‚Ä¶	Wiley Online Library	https://onlinelibrary.wiley.com/doi/abs/10.1002/1520-6505(2000)9:5%3C201::AID-EVAN2%3E3.0.CO;2-Y?casa_token=D3McZNrJV1QAAAAA:PWFpkRmGMKInFyOV1h7wn6wNANbsufEWYWArgLcqlaltNtAHRtESA2OEzpOkjd0hjDD7UPmD6EYFdUw	https://scholar.google.com/scholar?cites=2968120535067812818&as_sdt=2005&sciodt=0,5&hl=en
J MacKinnon	The behaviour and ecology of wild orang-utans (Pongo pygmaeus)	1974	Animal behaviour	Elsevier	https://www.sciencedirect.com/science/article/pii/S0003347274800540	https://scholar.google.com/scholar?cites=11367998837104723038&as_sdt=2005&sciodt=0,5&hl=en
JA Kunz, GJ Duvot, MA van Noordwijk‚Ä¶	The cost of associating with males for Bornean and Sumatran female orangutans: a hidden form of sexual conflict?	2021	Behavioral Ecology and ‚Ä¶	Springer	https://link.springer.com/article/10.1007/s00265-020-02948-4	https://scholar.google.com/scholar?cites=7250499711473208258&as_sdt=2005&sciodt=0,5&hl=en
C Schuppli, SSU Atmoko, ER Vogel‚Ä¶	The development and maintenance of sex differences in dietary breadth and complexity in Bornean orangutans	2021	Behavioral Ecology and ‚Ä¶	Springer	https://link.springer.com/article/10.1007/s00265-021-03014-3	https://scholar.google.com/scholar?cites=9171003328580498240&as_sdt=2005&sciodt=0,5&hl=en
JF Lawson	The effects of pubertal timing and dominance on the mating strategy, appearance and behaviour of men	2008		research-repository.st-andrews.ac ‚Ä¶	https://research-repository.st-andrews.ac.uk/handle/10023/706	https://scholar.google.com/scholar?cites=7268707417753855076&as_sdt=2005&sciodt=0,5&hl=en
RA Delgado Jr	The function of adult male long calls in wild orangutans (Pongo pygmaeus)	2003		search.proquest.com	https://search.proquest.com/openview/3d4e7e49ddd797a54d0affbd3dd70689/1?pq-origsite=gscholar&cbl=18750&diss=y&casa_token=LL_feL03PwAAAAAA:UzatUZBxL-fSwCNXI4KDeyMHXj1kgguka0UBSrn63WVX2RPycKSIfqxAj-Bxd2iZ3sRBLTg	https://scholar.google.com/scholar?cites=3702003222938866333&as_sdt=2005&sciodt=0,5&hl=en
M Huck, E Fernandez-Duque	The great unknown: the floating stage as a neglected aspect of social systems	2023	‚Ä¶ radiation, and behavioral ecology of the ‚Ä¶	Springer	https://link.springer.com/chapter/10.1007/978-3-031-13555-2_16	https://scholar.google.com/scholar?cites=13223693593847577944&as_sdt=2005&sciodt=0,5&hl=en
JPD Abernethy	The Influence of Forest Structure on Sumatran Orangutan Nesting and Densities in the Lowland Dipterocarp Forests of North Sumatra	2018		search.proquest.com	https://search.proquest.com/openview/1bfa5fe5fb93153f21284b5f1c28fe5a/1?pq-origsite=gscholar&cbl=2026366&diss=y	https://scholar.google.com/scholar?cites=5282617947088672609&as_sdt=2005&sciodt=0,5&hl=en
SD Norman	The relationship between aggression and mating success in male Japanese monkeys (Macaca fuscata)	1994		ucalgary.scholaris.ca	https://ucalgary.scholaris.ca/items/49260d32-ded3-4aef-84da-9f163a608ff9	https://scholar.google.com/scholar?cites=1720495376603090498&as_sdt=2005&sciodt=0,5&hl=en
TM Setia, CP Van Schaik	The response of adult orang-utans to flanged male long calls: inferences about their function	2007	Folia Primatologica	brill.com	https://brill.com/view/journals/ijfp/78/4/article-p215_2.xml	https://scholar.google.com/scholar?cites=10367109052718780098&as_sdt=2005&sciodt=0,5&hl=en
RA Delgado	Communication, culture and conservation in orangutans	2009	Indonesian primates	Springer	https://link.springer.com/chapter/10.1007/978-1-4419-1560-3_3	https://scholar.google.com/scholar?cites=4659603729810851033&as_sdt=2005&sciodt=0,5&hl=en
RT Saka, L Sjahfirdi‚Ä¶	Understanding Orangutan Reproduction: Biological Aspects, Climate Change, and Contaminant Exposure	2025	Al-Hayat: Journal of ‚Ä¶	journal.walisongo.ac.id	https://journal.walisongo.ac.id/index.php/hayat/article/view/26876
KD Hunt	Why are there apes? Evidence for the co‚Äêevolution of ape and monkey ecomorphology	2016	Journal of Anatomy	Wiley Online Library	https://onlinelibrary.wiley.com/doi/abs/10.1111/joa.12454	https://scholar.google.com/scholar?cites=8835335404012386626&as_sdt=2005&sciodt=0,5&hl=en
I Singleton, CP van Schaik	The social organisation of a population of Sumatran orang-utans	2002	Folia Primatologica	brill.com	https://brill.com/view/journals/ijfp/73/1/article-p1_1.xml	https://scholar.google.com/scholar?cites=1482837279008033262&as_sdt=2005&sciodt=0,5&hl=en
CD Knott, S Kahlenberg	Orangutans in perspective: forced copulations and female mating resistance	2007	Primates in perspective	open.bu.edu	https://open.bu.edu/bitstream/handle/2144/28961/Knott%20and%20Kahlenberg%202007%20Orangutans.pdf?sequence=1	https://scholar.google.com/scholar?cites=2458354988235603425&as_sdt=2005&sciodt=0,5&hl=en
CD Knott, M Emery Thompson‚Ä¶	Female reproductive strategies in orangutans, evidence for female choice and counterstrategies to infanticide in a species with frequent sexual coercion	2010	‚Ä¶ of the Royal ‚Ä¶	royalsocietypublishing.org	https://royalsocietypublishing.org/doi/abs/10.1098/rspb.2009.1552?casa_token=DqMixRuQ2toAAAAA:idCKoP3vjz6J-vVFOMnycCb8poFMflGmBaGnp5fJDuwgAk4ur1Oxt1XFSzqs0TuOokMqFuDepQsdLA	https://scholar.google.com/scholar?cites=17248907322378405932&as_sdt=2005&sciodt=0,5&hl=en
AM Scott, GL Banes, W Setiadi, JR Saragih‚Ä¶	Flanged males have higher reproductive success in a completely wild orangutan population	2024	Plos one	journals.plos.org	https://journals.plos.org/plosone/article?id=10.1371/journal.pone.0296688	https://scholar.google.com/scholar?cites=3056978086576327034&as_sdt=2005&sciodt=0,5&hl=en
Atmoko and van Hoof	Ch.11 Alternative male reproductive strategies: male bimaturism in orangutans	2004	Sexual Selection in Primates : New and Comparative Perspectives Edited by Peter M. Kappeler and Carel P. van Schaik	books.google.com	https://books.google.com/books?hl=en&lr=&id=4PJl7m2_VUcC&oi=fnd&pg=PR7&dq=unflanged+orangutan+force+copulation&ots=usFq8MM9Tv&sig=4FBzzQVq-5wP2ejcqWiQy3EF4Vw
M Konner	Women after all: Sex, evolution, and the end of male supremacy	2015		books.google.com	https://books.google.com/books?hl=en&lr=&id=O3mhBAAAQBAJ&oi=fnd&pg=PT6&dq=subadult+orangutan+force+copulation&ots=LcxoHq8s62&sig=2Ll2NlU_-VRFbpRX04jQtUg-OLg	https://scholar.google.com/scholar?cites=8323258680469556935&as_sdt=2005&sciodt=0,5&hl=en
